# Supplementary material for: Alterations in SLC4A2, SLC26A7 and SLC26A9 Drive Acid–Base Imbalance in Gastric Neuroendocrine Tumors and Uncover a Novel Mechanism for a Co-Occurring Polyautoimmune Scenario
Source: Cells. 2021 Dec 10;10(12):3500. doi: 10.3390/cells10123500 (PMC8700745; doi:10.3390/cells10123500)
Supplement: Supplementary file 1 [file cells-10-03500-s001.zip]

Archive with 7 entries (7 files):
- Supplemantary Figure.pdf
- Supplemental Table S1.pdf
- Supplemental Table S2.pdf
- Supplemental Table S3.pdf
- Supplemental Table S4.pdf
- Supplemental Table S5.pdf
- Supplementary Materials.pdf
